# Supplementary material for: Strigolactones Might Regulate Ovule Development after Fertilization in Xanthoceras sorbifolium
Source: Int J Mol Sci. 2024 Mar 14;25(6):3276. doi: 10.3390/ijms25063276 (PMC10969979; doi:10.3390/ijms25063276)
Supplement: Supplementary file 1 [file ijms-25-03276-s001.zip]

Archive with 10 entries (10 files):
- Figure S1.pdf
- Figure S2.pdf
- Figure S3.pdf
- Figure S4.pdf
- Figure S5.pdf
- Figure S6.pdf
- Table S1.xlsx
- Table S2.xlsx
- Table S3.xlsx
- Table S4.pdf
