# Supplementary material for: Strigolactones Might Regulate Ovule Development after Fertilization in Xanthoceras sorbifolium
Source: Int J Mol Sci. 2024 Mar 14;25(6):3276. doi: 10.3390/ijms25063276 (PMC10969979; doi:10.3390/ijms25063276)
Supplement: Supplementary file 1 [file ijms-25-03276-s001.zip › Table S1.xlsx]

## Sheet: Sheet1
Table S1. Gene IDs and descriptions for putative Xanthoceras homolog genes involved in strigolactone biosysthesis.
	gene_id	FPKM_AD	FPKM_ND	diffexp_log2fc_ND-vs-AD	diffexp_possiondis_fdr_ND-vs-AD	diffexp_pvalue_ND-vs-AD	desc_kegg	desc_nr	desc_go
CCD	BGI_novel_G000179	5.08	0.11	5.52925	6.87549e-26	1.65634e-26	K17913//carlactone synthase / all-trans-10'-apo-beta-carotenal 13,14-cleaving dioxygenase [EC:1.13.11.69 1.13.11.70]+ko00906//Carotenoid biosynthesis+ko01110//Biosynthesis of secondary metabolites		GO:0044255//cellular lipid metabolic process;GO:0016121//carotene catabolic process;GO:1901575//organic substance catabolic process;GO:0016042//lipid catabolic process;GO:0044242//cellular lipid catabolic process;GO:0006720//isoprenoid metabolic process;GO:0044248//cellular catabolic process;GO:0046247//terpene catabolic process;GO:0009987//cellular process;GO:0016119//carotene metabolic process;…
	EVM0000513	2.83	0.66	2.10026	6.53551e-14	2.2199e-14	K11159//carotenoid cleavage dioxygenase;K00465//carotenoid 9,10(9',10')-cleavage dioxygenase 1 [EC:1.13.11.-];K11159//carotenoid cleavage dioxygenase;K09840//9-cis-epoxycarotenoid dioxygenase [EC:1.13.11.51]+ko00906//Carotenoid biosynthesis+ko01100//Metabolic pathways+ko01110//Biosynthesis of secondary metabolites;K11159//carotenoid cleavage dioxygenase;K00465//carotenoid 9,10(9',10')-cleavage di…	XP_024449234.1|7.9e-162|carotenoid 9,10(9',10')-cleavage dioxygenase 1-like [Populus trichocarpa]	GO:0044248//cellular catabolic process;GO:0042214//terpene metabolic process;GO:0006720//isoprenoid metabolic process;GO:0008300//isoprenoid catabolic process;GO:0016119//carotene metabolic process;GO:0044238//primary metabolic process;GO:0009056//catabolic process;GO:0009987//cellular process;GO:1901575//organic substance catabolic process;GO:0071704//organic substance metabolic process;GO:00442…
	EVM0000617	0.09	25.33	-8.13671	2.04918e-224	8.94066e-226	K00465//carotenoid 9,10(9',10')-cleavage dioxygenase 1 [EC:1.13.11.-];K00465//carotenoid 9,10(9',10')-cleavage dioxygenase 1 [EC:1.13.11.-]	XP_031273707.1|8.4e-265|carotenoid 9,10(9',10')-cleavage dioxygenase 1-like isoform X1 [Pistacia vera]	GO:0016701//oxidoreductase activity, acting on single donors with incorporation of molecular oxygen;GO:0043169//cation binding;GO:0016491//oxidoreductase activity;GO:0051213//dioxygenase activity;GO:0003824//catalytic activity;GO:0016702//oxidoreductase activity, acting on single donors with incorporation of molecular oxygen, incorporation of two atoms of oxygen;GO:0043167//ion binding;GO:0005488…
	EVM0002517	110.81	91.91	0.269794	0.00375746	0.00226838	K00465//carotenoid 9,10(9',10')-cleavage dioxygenase 1 [EC:1.13.11.-]	ESR52348.1|2.6e-289|hypothetical protein CICLE_v10031039mg [Citrus clementina]	GO:0016701//oxidoreductase activity, acting on single donors with incorporation of molecular oxygen;GO:0051213//dioxygenase activity;GO:0043167//ion binding;GO:0046872//metal ion binding;GO:0043169//cation binding;GO:0016702//oxidoreductase activity, acting on single donors with incorporation of molecular oxygen, incorporation of two atoms of oxygen;GO:0003824//catalytic activity;GO:0005488//bind…
	EVM0003379	0	0				K11159//carotenoid cleavage dioxygenase;K00465//carotenoid 9,10(9',10')-cleavage dioxygenase 1 [EC:1.13.11.-]	TXG62004.1|0.0e+00|hypothetical protein EZV62_013367 [Acer yangbiense]	GO:1901575//organic substance catabolic process;GO:0044237//cellular metabolic process;GO:0006720//isoprenoid metabolic process;GO:0009056//catabolic process;GO:0006629//lipid metabolic process;GO:0009987//cellular process;GO:0042214//terpene metabolic process;GO:0008300//isoprenoid catabolic process;GO:0044238//primary metabolic process;GO:0044248//cellular catabolic process;GO:0044242//cellular…
	EVM0003666	10.33	0.19	5.7647	5.23666e-83	5.45554e-84	K09840//9-cis-epoxycarotenoid dioxygenase [EC:1.13.11.51]+ko00906//Carotenoid biosynthesis+ko01100//Metabolic pathways+ko01110//Biosynthesis of secondary metabolites;K09840//9-cis-epoxycarotenoid dioxygenase [EC:1.13.11.51]+ko00906//Carotenoid biosynthesis+ko01100//Metabolic pathways+ko01110//Biosynthesis of secondary metabolites	XP_031285707.1|1.2e-289|9-cis-epoxycarotenoid dioxygenase NCED1, chloroplastic [Pistacia vera]	GO:0044255//cellular lipid metabolic process;GO:0016042//lipid catabolic process;GO:0009628//response to abiotic stimulus;GO:0009056//catabolic process;GO:0016119//carotene metabolic process;GO:0006972//hyperosmotic response;GO:0006970//response to osmotic stress;GO:0071704//organic substance metabolic process;GO:0009987//cellular process;GO:0001101//response to acid chemical;GO:0044238//primary …
	EVM0012101	1.04	0.26	2	0.000481082	0.00026968	K09840//9-cis-epoxycarotenoid dioxygenase [EC:1.13.11.51]+ko00906//Carotenoid biosynthesis+ko01100//Metabolic pathways+ko01110//Biosynthesis of secondary metabolites	TXG72522.1|4.0e-283|hypothetical protein EZV62_001101 [Acer yangbiense]	GO:0046872//metal ion binding;GO:0016491//oxidoreductase activity;GO:0051213//dioxygenase activity;GO:0043169//cation binding;GO:0016701//oxidoreductase activity, acting on single donors with incorporation of molecular oxygen;GO:0016702//oxidoreductase activity, acting on single donors with incorporation of molecular oxygen, incorporation of two atoms of oxygen;GO:0043167//ion binding;GO:0005488/…
	EVM0014287	22.74	21.23	0.0991279	0.688759	0.64407	K00465//carotenoid 9,10(9',10')-cleavage dioxygenase 1 [EC:1.13.11.-];K00465//carotenoid 9,10(9',10')-cleavage dioxygenase 1 [EC:1.13.11.-];K00465//carotenoid 9,10(9',10')-cleavage dioxygenase 1 [EC:1.13.11.-];K00465//carotenoid 9,10(9',10')-cleavage dioxygenase 1 [EC:1.13.11.-];K00465//carotenoid 9,10(9',10')-cleavage dioxygenase 1 [EC:1.13.11.-];K00465//carotenoid 9,10(9',10')-cleavage dioxygen…	XP_030547436.1|2.6e-251|carotenoid 9,10(9',10')-cleavage dioxygenase 1 [Rhodamnia argentea]	GO:0003824//catalytic activity;GO:0046872//metal ion binding;GO:0016702//oxidoreductase activity, acting on single donors with incorporation of molecular oxygen, incorporation of two atoms of oxygen;GO:0016701//oxidoreductase activity, acting on single donors with incorporation of molecular oxygen;GO:0043169//cation binding;GO:0043167//ion binding;GO:0051213//dioxygenase activity;GO:0005488//bind…
	EVM0014480	0	0				K09840//9-cis-epoxycarotenoid dioxygenase [EC:1.13.11.51]+ko00906//Carotenoid biosynthesis+ko01100//Metabolic pathways+ko01110//Biosynthesis of secondary metabolites	GAY59142.1|7.4e-199|hypothetical protein CUMW_192290 [Citrus unshiu]	GO:0016042//lipid catabolic process;GO:0016119//carotene metabolic process;GO:0046247//terpene catabolic process;GO:0044237//cellular metabolic process;GO:0071704//organic substance metabolic process;GO:0006720//isoprenoid metabolic process;GO:0009056//catabolic process;GO:0009987//cellular process;GO:0044238//primary metabolic process;GO:0044242//cellular lipid catabolic process;GO:0016121//caro…
	EVM0014951	2.56	0.11	4.54057	5.5844e-17	1.7123e-17	K09840//9-cis-epoxycarotenoid dioxygenase [EC:1.13.11.51]+ko00906//Carotenoid biosynthesis+ko01100//Metabolic pathways+ko01110//Biosynthesis of secondary metabolites	TXG59210.1|2.2e-310|hypothetical protein EZV62_017039 [Acer yangbiense]	GO:0005488//binding;GO:0003824//catalytic activity;GO:0043167//ion binding;GO:0043169//cation binding;GO:0016702//oxidoreductase activity, acting on single donors with incorporation of molecular oxygen, incorporation of two atoms of oxygen;GO:0016491//oxidoreductase activity;GO:0046872//metal ion binding;GO:0051213//dioxygenase activity;GO:0016701//oxidoreductase activity, acting on single donors…
	EVM0016926	2.16	0	7.75489	1.9856e-18	5.82268e-19	K00465//carotenoid 9,10(9',10')-cleavage dioxygenase 1 [EC:1.13.11.-]	XP_031273707.1|2.4e-259|carotenoid 9,10(9',10')-cleavage dioxygenase 1-like isoform X1 [Pistacia vera]	GO:0016701//oxidoreductase activity, acting on single donors with incorporation of molecular oxygen;GO:0046872//metal ion binding;GO:0043167//ion binding;GO:0016491//oxidoreductase activity;GO:0016702//oxidoreductase activity, acting on single donors with incorporation of molecular oxygen, incorporation of two atoms of oxygen;GO:0051213//dioxygenase activity;GO:0003824//catalytic activity;GO:0043…
	EVM0019606	645.27	136.97	2.23604	0	0	K09840//9-cis-epoxycarotenoid dioxygenase [EC:1.13.11.51]+ko00906//Carotenoid biosynthesis+ko01100//Metabolic pathways+ko01110//Biosynthesis of secondary metabolites;K09840//9-cis-epoxycarotenoid dioxygenase [EC:1.13.11.51]+ko00906//Carotenoid biosynthesis+ko01100//Metabolic pathways+ko01110//Biosynthesis of secondary metabolites;K09840//9-cis-epoxycarotenoid dioxygenase [EC:1.13.11.51]+ko00906//…	XP_031247481.1|1.0e-298|9-cis-epoxycarotenoid dioxygenase NCED2, chloroplastic [Pistacia vera]	GO:0006629//lipid metabolic process;GO:0009987//cellular process;GO:0016042//lipid catabolic process;GO:1901575//organic substance catabolic process;GO:0071704//organic substance metabolic process;GO:0008300//isoprenoid catabolic process;GO:0008152//metabolic process;GO:0009056//catabolic process;GO:0016119//carotene metabolic process;GO:0016121//carotene catabolic process;GO:0042214//terpene met…
	EVM0021359	0	0.03	-1.58496	0.566232	0.506534	K17912//9-cis-beta-carotene 9',10'-cleaving dioxygenase [EC:1.13.11.68]+ko00906//Carotenoid biosynthesis+ko01110//Biosynthesis of secondary metabolites	TXG59842.1|5.5e-291|hypothetical protein EZV62_014415 [Acer yangbiense]	GO:0044238//primary metabolic process;GO:0006720//isoprenoid metabolic process;GO:0006629//lipid metabolic process;GO:0071704//organic substance metabolic process;GO:0016042//lipid catabolic process;GO:0044248//cellular catabolic process;GO:0008152//metabolic process;GO:0044255//cellular lipid metabolic process;GO:0042214//terpene metabolic process;GO:0009987//cellular process;GO:0009056//catabol…
	EVM0022153	5.45	9.06	-0.733255	2.95794e-06	1.42172e-06	K00465//carotenoid 9,10(9',10')-cleavage dioxygenase 1 [EC:1.13.11.-]	ESR52348.1|3.8e-262|hypothetical protein CICLE_v10031039mg [Citrus clementina]	GO:0016491//oxidoreductase activity;GO:0043169//cation binding;GO:0003824//catalytic activity;GO:0051213//dioxygenase activity;GO:0005488//binding;GO:0016701//oxidoreductase activity, acting on single donors with incorporation of molecular oxygen;GO:0046872//metal ion binding;GO:0016702//oxidoreductase activity, acting on single donors with incorporation of molecular oxygen, incorporation of two …
	EVM0022251	0.04	0.04	0	0.997255	0.990232	K17913//carlactone synthase / all-trans-10'-apo-beta-carotenal 13,14-cleaving dioxygenase [EC:1.13.11.69 1.13.11.70]+ko00906//Carotenoid biosynthesis+ko01110//Biosynthesis of secondary metabolites	XP_002324797.2|1.3e-280|carotenoid cleavage dioxygenase 8 homolog B, chloroplastic [Populus trichocarpa]	GO:0006629//lipid metabolic process;GO:1901575//organic substance catabolic process;GO:0044238//primary metabolic process;GO:0044248//cellular catabolic process;GO:0016119//carotene metabolic process;GO:0044237//cellular metabolic process;GO:0008152//metabolic process;GO:0016042//lipid catabolic process;GO:0042214//terpene metabolic process;GO:0008300//isoprenoid catabolic process;GO:0044242//cel…
	EVM0022937	2.1	7.08	-1.75336	3.80931e-22	1.0069e-22	K00465//carotenoid 9,10(9',10')-cleavage dioxygenase 1 [EC:1.13.11.-];K00465//carotenoid 9,10(9',10')-cleavage dioxygenase 1 [EC:1.13.11.-];K00465//carotenoid 9,10(9',10')-cleavage dioxygenase 1 [EC:1.13.11.-]	ESR52348.1|6.9e-237|hypothetical protein CICLE_v10031039mg [Citrus clementina]	GO:0003824//catalytic activity;GO:0043167//ion binding;GO:0016702//oxidoreductase activity, acting on single donors with incorporation of molecular oxygen, incorporation of two atoms of oxygen;GO:0051213//dioxygenase activity;GO:0005488//binding;GO:0016491//oxidoreductase activity;GO:0043169//cation binding;GO:0046872//metal ion binding;GO:0016701//oxidoreductase activity, acting on single donors…
	EVM0024082	16.41	17.33	-0.0786964	0.513256	0.442076	K00465//carotenoid 9,10(9',10')-cleavage dioxygenase 1 [EC:1.13.11.-];K00465//carotenoid 9,10(9',10')-cleavage dioxygenase 1 [EC:1.13.11.-];K00465//carotenoid 9,10(9',10')-cleavage dioxygenase 1 [EC:1.13.11.-];K00465//carotenoid 9,10(9',10')-cleavage dioxygenase 1 [EC:1.13.11.-]	KDO83428.1|1.2e-86|hypothetical protein CISIN_1g007605mg [Citrus sinensis]	GO:0042214//terpene metabolic process;GO:0071704//organic substance metabolic process;GO:0009056//catabolic process;GO:0044237//cellular metabolic process;GO:0044242//cellular lipid catabolic process;GO:0008300//isoprenoid catabolic process;GO:0046247//terpene catabolic process;GO:0044255//cellular lipid metabolic process;GO:0009987//cellular process;GO:0016042//lipid catabolic process;GO:0006629…
	EVM0008680	NA	NA	NA	NA	NA	K11159//carotenoid cleavage dioxygenase	OMO91085.1|7.7e-36|Carotenoid oxygenase [Corchorus olitorius]	GO:0044238//primary metabolic process;GO:0009987//cellular process;GO:0044237//cellular metabolic process;GO:0006629//lipid metabolic process;GO:0071704//organic substance metabolic process;GO:0042214//terpene metabolic process;GO:0016042//lipid catabolic process;GO:0009056//catabolic process;GO:0044242//cellular lipid catabolic process;GO:1901575//organic substance catabolic process;GO:0006720//…
	EVM0020438	NA	NA	NA	NA	NA	K11159//carotenoid cleavage dioxygenase;K00465//carotenoid 9,10(9',10')-cleavage dioxygenase 1 [EC:1.13.11.-]	PON67800.1|2.3e-85|Carotenoid oxygenase [Parasponia andersonii]	GO:0016701//oxidoreductase activity, acting on single donors with incorporation of molecular oxygen;GO:0016491//oxidoreductase activity;GO:0016702//oxidoreductase activity, acting on single donors with incorporation of molecular oxygen, incorporation of two atoms of oxygen;GO:0005488//binding;GO:0043167//ion binding;GO:0043169//cation binding;GO:0003824//catalytic activity;GO:0046872//metal ion b…
D27	EVM0014609	0	0.1	-3.32193	0.567315	0.506534	K17911//beta-carotene isomerase [EC:5.2.1.14]+ko00906//Carotenoid biosynthesis+ko01110//Biosynthesis of secondary metabolites	XP_006443948.2|2.2e-89|beta-carotene isomerase D27, chloroplastic [Citrus clementina]	GO:0044238//primary metabolic process;GO:0001763//morphogenesis of a branching structure;GO:0016114//terpenoid biosynthetic process;GO:0071704//organic substance metabolic process;GO:1901362//organic cyclic compound biosynthetic process;GO:0007275//multicellular organism development;GO:0008299//isoprenoid biosynthetic process;GO:0044249//cellular biosynthetic process;GO:1901600//strigolactone met…
	EVM0010715	0	0.65	-6.02237	0.012856	0.0082289	K17911//beta-carotene isomerase [EC:5.2.1.14]+ko00906//Carotenoid biosynthesis+ko01110//Biosynthesis of secondary metabolites	XP_031262730.1|2.4e-126|beta-carotene isomerase D27, chloroplastic-like [Pistacia vera]	GO:0003824//catalytic activity;GO:0016853//isomerase activity;
	EVM0001659	0.15	0.14	0.0995357	0.662649	0.615264	K17911//beta-carotene isomerase [EC:5.2.1.14]+ko00906//Carotenoid biosynthesis+ko01110//Biosynthesis of secondary metabolites	XP_031262730.1|1.1e-125|beta-carotene isomerase D27, chloroplastic-like [Pistacia vera]	GO:0003824//catalytic activity;GO:0016853//isomerase activity;
	EVM0023279	0.76	3.55	-2.22375	3.55177e-05	1.8254e-05	K17911//beta-carotene isomerase [EC:5.2.1.14]+ko00906//Carotenoid biosynthesis+ko01110//Biosynthesis of secondary metabolites;K17911//beta-carotene isomerase [EC:5.2.1.14]+ko00906//Carotenoid biosynthesis+ko01110//Biosynthesis of secondary metabolites	XP_024044373.1|6.8e-110|beta-carotene isomerase D27, chloroplastic [Citrus clementina]	GO:0016853//isomerase activity;GO:0003824//catalytic activity;
LBO	EVM0016832	0.13	49.04	-8.5593	3.75429e-221	1.65679e-222	K05658//ATP-binding cassette, subfamily B (MDR/TAP), member 1 [EC:7.6.2.2]+ko02010//ABC transporters;K05278//flavonol synthase [EC:1.14.20.6]+ko01100//Metabolic pathways+ko01110//Biosynthesis of secondary metabolites+ko00941//Flavonoid biosynthesis	XP_031274381.1|4.1e-182|protein SRG1 [Pistacia vera]	GO:0003824//catalytic activity;GO:0016491//oxidoreductase activity;GO:0043167//ion binding;GO:0005488//binding;GO:0043169//cation binding;GO:0051213//dioxygenase activity;GO:0046872//metal ion binding;
	EVM0018594	0	0.53	-5.72792	0.00668487	0.00414124	K05658//ATP-binding cassette, subfamily B (MDR/TAP), member 1 [EC:7.6.2.2]+ko02010//ABC transporters;K05278//flavonol synthase [EC:1.14.20.6]+ko01100//Metabolic pathways+ko01110//Biosynthesis of secondary metabolites+ko00941//Flavonoid biosynthesis	XP_031274381.1|9.7e-168|protein SRG1 [Pistacia vera]	GO:0051213//dioxygenase activity;GO:0005488//binding;GO:0043167//ion binding;GO:0003824//catalytic activity;GO:0043169//cation binding;GO:0046872//metal ion binding;GO:0016491//oxidoreductase activity;
	EVM0009377	0	0.19	-4.24793	0.168483	0.128288	K05658//ATP-binding cassette, subfamily B (MDR/TAP), member 1 [EC:7.6.2.2]+ko02010//ABC transporters;K00475//naringenin 3-dioxygenase [EC:1.14.11.9]+ko01100//Metabolic pathways+ko01110//Biosynthesis of secondary metabolites+ko00941//Flavonoid biosynthesis	XP_031276817.1|1.2e-157|protein SRG1-like [Pistacia vera]	GO:0043167//ion binding;GO:0051213//dioxygenase activity;GO:0046872//metal ion binding;GO:0016491//oxidoreductase activity;GO:0005488//binding;GO:0003824//catalytic activity;GO:0043169//cation binding;
	EVM0024382	3.21	0.26	3.62599	7.34611e-11	2.81238e-11	K05658//ATP-binding cassette, subfamily B (MDR/TAP), member 1 [EC:7.6.2.2]+ko02010//ABC transporters;K05278//flavonol synthase [EC:1.14.20.6]+ko01100//Metabolic pathways+ko01110//Biosynthesis of secondary metabolites+ko00941//Flavonoid biosynthesis;K05277//anthocyanidin synthase [EC:1.14.20.4]+ko01100//Metabolic pathways+ko01110//Biosynthesis of secondary metabolites+ko00941//Flavonoid biosynthes…	KAE7996315.1|5.5e-163|hypothetical protein FH972_001047 [Carpinus fangiana]	GO:0003824//catalytic activity;GO:0043167//ion binding;GO:0046872//metal ion binding;GO:0005488//binding;GO:0016491//oxidoreductase activity;GO:0043169//cation binding;
	EVM0013513	1.11	0.78	0.509014	0.408466	0.343018	K05658//ATP-binding cassette, subfamily B (MDR/TAP), member 1 [EC:7.6.2.2]+ko02010//ABC transporters;K05278//flavonol synthase [EC:1.14.20.6]+ko01100//Metabolic pathways+ko01110//Biosynthesis of secondary metabolites+ko00941//Flavonoid biosynthesis;K05277//anthocyanidin synthase [EC:1.14.20.4]+ko01100//Metabolic pathways+ko01110//Biosynthesis of secondary metabolites+ko00941//Flavonoid biosynthes…	KAE7996315.1|7.0e-158|hypothetical protein FH972_001047 [Carpinus fangiana]	GO:0003824//catalytic activity;GO:0046872//metal ion binding;GO:0043167//ion binding;GO:0016491//oxidoreductase activity;GO:0005488//binding;GO:0043169//cation binding;
	EVM0003385	0.96	0	6.58496	0.000104201	5.53376e-05	K05658//ATP-binding cassette, subfamily B (MDR/TAP), member 1 [EC:7.6.2.2]+ko02010//ABC transporters;K05278//flavonol synthase [EC:1.14.20.6]+ko01100//Metabolic pathways+ko01110//Biosynthesis of secondary metabolites+ko00941//Flavonoid biosynthesis;K05277//anthocyanidin synthase [EC:1.14.20.4]+ko01100//Metabolic pathways+ko01110//Biosynthesis of secondary metabolites+ko00941//Flavonoid biosynthes…	KAA8515003.1|9.7e-160|hypothetical protein F0562_018210 [Nyssa sinensis]	GO:0016491//oxidoreductase activity;GO:0051213//dioxygenase activity;GO:0003824//catalytic activity;GO:0046872//metal ion binding;GO:0005488//binding;GO:0043169//cation binding;GO:0043167//ion binding;
	EVM0018300	108.21	33.38	1.69678	3.43235e-183	1.86085e-184	K05658//ATP-binding cassette, subfamily B (MDR/TAP), member 1 [EC:7.6.2.2]+ko02010//ABC transporters;K05278//flavonol synthase [EC:1.14.20.6]+ko01100//Metabolic pathways+ko01110//Biosynthesis of secondary metabolites+ko00941//Flavonoid biosynthesis;K05658//ATP-binding cassette, subfamily B (MDR/TAP), member 1 [EC:7.6.2.2]+ko02010//ABC transporters;K05278//flavonol synthase [EC:1.14.20.6]+ko01100/…	XP_031256774.1|1.5e-147|protein SRG1-like [Pistacia vera]	GO:0005488//binding;GO:0003824//catalytic activity;GO:0016491//oxidoreductase activity;GO:0043169//cation binding;GO:0043167//ion binding;GO:0046872//metal ion binding;
	EVM0021405	75.52	12.21	2.6288	1.18383e-172	6.7931e-174	K05658//ATP-binding cassette, subfamily B (MDR/TAP), member 1 [EC:7.6.2.2]+ko02010//ABC transporters;K05278//flavonol synthase [EC:1.14.20.6]+ko01100//Metabolic pathways+ko01110//Biosynthesis of secondary metabolites+ko00941//Flavonoid biosynthesis;K05658//ATP-binding cassette, subfamily B (MDR/TAP), member 1 [EC:7.6.2.2]+ko02010//ABC transporters;K05278//flavonol synthase [EC:1.14.20.6]+ko01100/…	KAE7996315.1|7.3e-147|hypothetical protein FH972_001047 [Carpinus fangiana]	GO:0003824//catalytic activity;GO:0043167//ion binding;GO:0016491//oxidoreductase activity;GO:0043169//cation binding;GO:0005488//binding;GO:0046872//metal ion binding;
	EVM0013206	4.19	3.28	0.353254	0.317884	0.261532	K05658//ATP-binding cassette, subfamily B (MDR/TAP), member 1 [EC:7.6.2.2]+ko02010//ABC transporters;K05278//flavonol synthase [EC:1.14.20.6]+ko01100//Metabolic pathways+ko01110//Biosynthesis of secondary metabolites+ko00941//Flavonoid biosynthesis;K05658//ATP-binding cassette, subfamily B (MDR/TAP), member 1 [EC:7.6.2.2]+ko02010//ABC transporters	XP_031262381.1|3.8e-27|protein SRG1-like [Pistacia vera]	GO:0051213//dioxygenase activity;GO:0043169//cation binding;GO:0043167//ion binding;GO:0003824//catalytic activity;GO:0046872//metal ion binding;GO:0005488//binding;GO:0016491//oxidoreductase activity;
	EVM0012913	22.12	3.06	2.85375	4.10085e-62	5.395e-63	K05658//ATP-binding cassette, subfamily B (MDR/TAP), member 1 [EC:7.6.2.2]+ko02010//ABC transporters;K05278//flavonol synthase [EC:1.14.20.6]+ko01100//Metabolic pathways+ko01110//Biosynthesis of secondary metabolites+ko00941//Flavonoid biosynthesis;K05658//ATP-binding cassette, subfamily B (MDR/TAP), member 1 [EC:7.6.2.2]+ko02010//ABC transporters;K05278//flavonol synthase [EC:1.14.20.6]+ko01100/…	XP_031256774.1|1.9e-134|protein SRG1-like [Pistacia vera]	GO:0043167//ion binding;GO:0051213//dioxygenase activity;GO:0005488//binding;GO:0043169//cation binding;GO:0016491//oxidoreductase activity;GO:0046872//metal ion binding;GO:0003824//catalytic activity;
	EVM0014767	0	0.05	-2.32193	0.997604	0.993488	K05658//ATP-binding cassette, subfamily B (MDR/TAP), member 1 [EC:7.6.2.2]+ko02010//ABC transporters;K05278//flavonol synthase [EC:1.14.20.6]+ko01100//Metabolic pathways+ko01110//Biosynthesis of secondary metabolites+ko00941//Flavonoid biosynthesis	GAV78254.1|1.2e-141|2OG-FeII_Oxy domain-containing protein/DIOX_N domain-containing protein [Cephalotus follicularis]	GO:0043167//ion binding;GO:0003824//catalytic activity;GO:0051213//dioxygenase activity;GO:0016491//oxidoreductase activity;GO:0043169//cation binding;GO:0046872//metal ion binding;GO:0005488//binding;
	EVM0015728	0	0.05	-2.32193	0.997103	0.993488	K05658//ATP-binding cassette, subfamily B (MDR/TAP), member 1 [EC:7.6.2.2]+ko02010//ABC transporters;K05278//flavonol synthase [EC:1.14.20.6]+ko01100//Metabolic pathways+ko01110//Biosynthesis of secondary metabolites+ko00941//Flavonoid biosynthesis	GAV78254.1|1.2e-141|2OG-FeII_Oxy domain-containing protein/DIOX_N domain-containing protein [Cephalotus follicularis]	GO:0046872//metal ion binding;GO:0043169//cation binding;GO:0003824//catalytic activity;GO:0005488//binding;GO:0051213//dioxygenase activity;GO:0016491//oxidoreductase activity;GO:0043167//ion binding;
	BGI_novel_G000924	6.86	3.76	0.867476	3.2045e-06	1.54262e-06	K05658//ATP-binding cassette, subfamily B (MDR/TAP), member 1 [EC:7.6.2.2]+ko02010//ABC transporters;K05278//flavonol synthase [EC:1.14.20.6]+ko01100//Metabolic pathways+ko01110//Biosynthesis of secondary metabolites+ko00941//Flavonoid biosynthesis	NA	GO:0016491//oxidoreductase activity;GO:0046872//metal ion binding;GO:0043169//cation binding;GO:0003824//catalytic activity;GO:0043167//ion binding;GO:0005488//binding;
	EVM0021946	12.17	75.36	-2.63047	1.27569e-271	4.66218e-273	K00430//peroxidase [EC:1.11.1.7]+ko01100//Metabolic pathways+ko01110//Biosynthesis of secondary metabolites+ko00940//Phenylpropanoid biosynthesis;K05658//ATP-binding cassette, subfamily B (MDR/TAP), member 1 [EC:7.6.2.2]+ko02010//ABC transporters;K05933//aminocyclopropanecarboxylate oxidase [EC:1.14.17.4]+ko01100//Metabolic pathways+ko01110//Biosynthesis of secondary metabolites+ko00270//Cysteine…	XP_006436777.1|1.8e-104|S-norcoclaurine synthase 1 [Citrus clementina]	GO:0044237//cellular metabolic process;GO:0044248//cellular catabolic process;GO:0072593//reactive oxygen species metabolic process;GO:0006979//response to oxidative stress;GO:0050896//response to stimulus;GO:0009987//cellular process;GO:0042744//hydrogen peroxide catabolic process;GO:0009056//catabolic process;GO:0042743//hydrogen peroxide metabolic process;GO:0008152//metabolic process;GO:00069…
	EVM0005059	NA	NA	NA	NA	NA	K05658//ATP-binding cassette, subfamily B (MDR/TAP), member 1 [EC:7.6.2.2]+ko02010//ABC transporters;K05278//flavonol synthase [EC:1.14.20.6]+ko01100//Metabolic pathways+ko01110//Biosynthesis of secondary metabolites+ko00941//Flavonoid biosynthesis;K05277//anthocyanidin synthase [EC:1.14.20.4]+ko01100//Metabolic pathways+ko01110//Biosynthesis of secondary metabolites+ko00941//Flavonoid biosynthes…	XP_031251233.1|2.4e-145|protein SRG1-like [Pistacia vera]	GO:0016491//oxidoreductase activity;GO:0043169//cation binding;GO:0046872//metal ion binding;GO:0043167//ion binding;GO:0051213//dioxygenase activity;GO:0005488//binding;GO:0003824//catalytic activity;
	EVM0010652	12.65	2.43	2.38011	3.42138e-25	8.39198e-26	K05658//ATP-binding cassette, subfamily B (MDR/TAP), member 1 [EC:7.6.2.2]+ko02010//ABC transporters;K05278//flavonol synthase [EC:1.14.20.6]+ko01100//Metabolic pathways+ko01110//Biosynthesis of secondary metabolites+ko00941//Flavonoid biosynthesis	XP_031256774.1|5.2e-126|protein SRG1-like [Pistacia vera]	GO:0016491//oxidoreductase activity;GO:0043167//ion binding;GO:0003824//catalytic activity;GO:0046872//metal ion binding;GO:0051213//dioxygenase activity;GO:0005488//binding;GO:0043169//cation binding;
MAX1	EVM0018751	0	0	NA	NA	NA	K20771//carlactone C-19 oxidase [EC:1.14.-.-];K20771//carlactone C-19 oxidase [EC:1.14.-.-]	XP_031284495.1|1.1e-258|cytochrome P450 711A1 isoform X1 [Pistacia vera]	GO:0016020//membrane;GO:0016021//integral component of membrane;GO:0031224//intrinsic component of membrane;GO:0110165//cellular anatomical entity;GO:0046872//metal ion binding;GO:0043167//ion binding;GO:0005488//binding;GO:0005506//iron ion binding;GO:0046914//transition metal ion binding;GO:0043169//cation binding;GO:0046906//tetrapyrrole binding;GO:0016705//oxidoreductase activity, acting on p…
	EVM0023842	66.33	37.7	0.815097	1.31298e-80	1.4067e-81	K20617//cytochrome P450 family 71 subfamily A;K20617//cytochrome P450 family 71 subfamily A;K20617//cytochrome P450 family 71 subfamily A;K20617//cytochrome P450 family 71 subfamily A	CBI19823.3|0.0e+00|unnamed protein product, partial [Vitis vinifera]	GO:0016021//integral component of membrane;GO:0031224//intrinsic component of membrane;GO:0016020//membrane;GO:0110165//cellular anatomical entity;GO:1901363//heterocyclic compound binding;GO:0043169//cation binding;GO:0003824//catalytic activity;GO:0004497//monooxygenase activity;GO:0097159//organic cyclic compound binding;GO:0043167//ion binding;GO:0046906//tetrapyrrole binding;GO:0046914//tran…
	EVM0022256	0.65	0.82	-0.335184	0.575117	0.5245	K22983//cytochrome P450 family 76 subfamily A;K00512//steroid 17alpha-monooxygenase / 17alpha-hydroxyprogesterone deacetylase [EC:1.14.14.19 1.14.14.32]+ko01100//Metabolic pathways;K05280//flavonoid 3'-monooxygenase [EC:1.14.14.82]+ko01100//Metabolic pathways+ko01110//Biosynthesis of secondary metabolites+ko00941//Flavonoid biosynthesis+ko00944//Flavone and flavonol biosynthesis	EOY32537.1|3.1e-223|Cytochrome P450, family 706, subfamily A, polypeptide 4 isoform 1 [Theobroma cacao]	GO:0016020//membrane;GO:0031224//intrinsic component of membrane;GO:0110165//cellular anatomical entity;GO:0016021//integral component of membrane;GO:0005488//binding;GO:0020037//heme binding;GO:0004497//monooxygenase activity;GO:0046906//tetrapyrrole binding;GO:0097159//organic cyclic compound binding;GO:0043169//cation binding;GO:0046872//metal ion binding;GO:0046914//transition metal ion bindi…
	EVM0018503	0.6	5.88	-3.29278	4.37695e-26	1.04841e-26	K05280//flavonoid 3'-monooxygenase [EC:1.14.14.82]+ko01100//Metabolic pathways+ko01110//Biosynthesis of secondary metabolites+ko00941//Flavonoid biosynthesis+ko00944//Flavone and flavonol biosynthesis;K00512//steroid 17alpha-monooxygenase / 17alpha-hydroxyprogesterone deacetylase [EC:1.14.14.19 1.14.14.32]+ko01100//Metabolic pathways;K22983//cytochrome P450 family 76 subfamily A	EOY32537.1|2.1e-227|Cytochrome P450, family 706, subfamily A, polypeptide 4 isoform 1 [Theobroma cacao]	GO:0016021//integral component of membrane;GO:0110165//cellular anatomical entity;GO:0016020//membrane;GO:0031224//intrinsic component of membrane;GO:0005506//iron ion binding;GO:0020037//heme binding;GO:0016705//oxidoreductase activity, acting on paired donors, with incorporation or reduction of molecular oxygen;GO:0097159//organic cyclic compound binding;GO:0003824//catalytic activity;GO:004316…
	EVM0017968	1.42	2.81	-0.984679	0.00221774	0.0013127	K00512//steroid 17alpha-monooxygenase / 17alpha-hydroxyprogesterone deacetylase [EC:1.14.14.19 1.14.14.32]+ko01100//Metabolic pathways	XP_031259469.1|5.9e-235|3,9-dihydroxypterocarpan 6A-monooxygenase-like [Pistacia vera]	GO:0016021//integral component of membrane;GO:0110165//cellular anatomical entity;GO:0016020//membrane;GO:0031224//intrinsic component of membrane;GO:0003824//catalytic activity;GO:0016491//oxidoreductase activity;GO:0016709//oxidoreductase activity, acting on paired donors, with incorporation or reduction of molecular oxygen, NAD(P)H as one donor, and incorporation of one atom of oxygen;GO:00469…
	EVM0018705	0	0	NA	NA	NA	K20661//cytochrome P450 family 714 subfamily A polypeptide 1	XP_018818249.1|1.6e-230|PREDICTED: cytochrome P450 714C2-like [Juglans regia]	GO:0031224//intrinsic component of membrane;GO:0016021//integral component of membrane;GO:0110165//cellular anatomical entity;GO:0016020//membrane;GO:0005488//binding;GO:1901363//heterocyclic compound binding;GO:0004497//monooxygenase activity;GO:0005506//iron ion binding;GO:0020037//heme binding;GO:0016491//oxidoreductase activity;GO:0016705//oxidoreductase activity, acting on paired donors, wit…
	EVM0017994	0.04	1.62	-5.33985	2.43975e-10	9.5467e-11	K17961//trimethyltridecatetraene/dimethylnonatriene synthase [EC:1.14.14.58 1.14.14.59]+ko00904//Diterpenoid biosynthesis;K17961//trimethyltridecatetraene/dimethylnonatriene synthase [EC:1.14.14.58 1.14.14.59]+ko00904//Diterpenoid biosynthesis	XP_031277618.1|2.5e-212|cytochrome P450 82G1-like [Pistacia vera]	GO:0009605//response to external stimulus;GO:0050896//response to stimulus;GO:0051707//response to other organism;GO:0043207//response to external biotic stimulus;GO:0044419//interspecies interaction between organisms;GO:0098542//defense response to other organism;GO:0006950//response to stress;GO:0009607//response to biotic stimulus;GO:0006952//defense response;GO:0016020//membrane;GO:0016021//i…
	EVM0019495	0	0.02	-1	0.996603	0.993488	K13260//isoflavone/4'-methoxyisoflavone 2'-hydroxylase [EC:1.14.14.90 1.14.14.89]+ko01110//Biosynthesis of secondary metabolites+ko00943//Isoflavonoid biosynthesis	XP_031267250.1|1.0e-199|cytochrome P450 81Q32-like isoform X2 [Pistacia vera]	GO:0016020//membrane;GO:0031224//intrinsic component of membrane;GO:0016021//integral component of membrane;GO:0110165//cellular anatomical entity;GO:0046872//metal ion binding;GO:1901363//heterocyclic compound binding;GO:0043169//cation binding;GO:0020037//heme binding;GO:0016705//oxidoreductase activity, acting on paired donors, with incorporation or reduction of molecular oxygen;GO:0046906//te…
	EVM0005945	2.79	5.88	-1.07555	8.70111e-05	4.5973e-05	K13260//isoflavone/4'-methoxyisoflavone 2'-hydroxylase [EC:1.14.14.90 1.14.14.89]+ko01110//Biosynthesis of secondary metabolites+ko00943//Isoflavonoid biosynthesis;K00512//steroid 17alpha-monooxygenase / 17alpha-hydroxyprogesterone deacetylase [EC:1.14.14.19 1.14.14.32]+ko01100//Metabolic pathways;K00512//steroid 17alpha-monooxygenase / 17alpha-hydroxyprogesterone deacetylase [EC:1.14.14.19 1.14.…	XP_031271306.1|1.3e-167|cytochrome P450 81Q32-like [Pistacia vera]	GO:0009607//response to biotic stimulus;GO:0050896//response to stimulus;GO:0009605//response to external stimulus;GO:0051707//response to other organism;GO:0006952//defense response;GO:0044419//interspecies interaction between organisms;GO:0043207//response to external biotic stimulus;GO:0098542//defense response to other organism;GO:0006950//response to stress;GO:0110165//cellular anatomical en…
	EVM0017629	0.5	0.41	0.286304	0.686614	0.641864	K13260//isoflavone/4'-methoxyisoflavone 2'-hydroxylase [EC:1.14.14.90 1.14.14.89]+ko01110//Biosynthesis of secondary metabolites+ko00943//Isoflavonoid biosynthesis;K00512//steroid 17alpha-monooxygenase / 17alpha-hydroxyprogesterone deacetylase [EC:1.14.14.19 1.14.14.32]+ko01100//Metabolic pathways	XP_031271306.1|1.3e-167|cytochrome P450 81Q32-like [Pistacia vera]	GO:0044419//interspecies interaction between organisms;GO:0009605//response to external stimulus;GO:0098542//defense response to other organism;GO:0009607//response to biotic stimulus;GO:0043207//response to external biotic stimulus;GO:0051707//response to other organism;GO:0050896//response to stimulus;GO:0006952//defense response;GO:0006950//response to stress;GO:0110165//cellular anatomical en…
	EVM0015190	0.5	0.41	0.286304	0.686675	0.641864	K13260//isoflavone/4'-methoxyisoflavone 2'-hydroxylase [EC:1.14.14.90 1.14.14.89]+ko01110//Biosynthesis of secondary metabolites+ko00943//Isoflavonoid biosynthesis;K00512//steroid 17alpha-monooxygenase / 17alpha-hydroxyprogesterone deacetylase [EC:1.14.14.19 1.14.14.32]+ko01100//Metabolic pathways	XP_031271306.1|1.3e-167|cytochrome P450 81Q32-like [Pistacia vera]	GO:0044419//interspecies interaction between organisms;GO:0006950//response to stress;GO:0098542//defense response to other organism;GO:0050896//response to stimulus;GO:0009605//response to external stimulus;GO:0043207//response to external biotic stimulus;GO:0051707//response to other organism;GO:0006952//defense response;GO:0009607//response to biotic stimulus;GO:0110165//cellular anatomical en…
	EVM0022932	85.52	33.13	1.36812	6.81301e-119	5.42838e-120	K20562//biphenyl-4-hydroxylase	XP_006428071.1|1.3e-199|cytochrome P450 CYP736A12 [Citrus clementina]	GO:0016021//integral component of membrane;GO:0110165//cellular anatomical entity;GO:0031224//intrinsic component of membrane;GO:0016020//membrane;GO:0005506//iron ion binding;GO:0043169//cation binding;GO:0020037//heme binding;GO:0003824//catalytic activity;GO:0016705//oxidoreductase activity, acting on paired donors, with incorporation or reduction of molecular oxygen;GO:0097159//organic cyclic…
	EVM0023482	0.1	0.39	-1.96347	0.0941602	0.0686396	K20660//cytochrome P450 family 709	XP_031270442.1|4.4e-173|cytochrome P450 709B2-like [Pistacia vera]	NA
	EVM0018951	0.13	0.02	2.70044	0.160731	0.121776	K13260//isoflavone/4'-methoxyisoflavone 2'-hydroxylase [EC:1.14.14.90 1.14.14.89]+ko01110//Biosynthesis of secondary metabolites+ko00943//Isoflavonoid biosynthesis	XP_031267250.1|2.7e-200|cytochrome P450 81Q32-like isoform X2 [Pistacia vera]	GO:0110165//cellular anatomical entity;GO:0031224//intrinsic component of membrane;GO:0016020//membrane;GO:0016021//integral component of membrane;GO:0046906//tetrapyrrole binding;GO:0020037//heme binding;GO:0005488//binding;GO:0046914//transition metal ion binding;GO:0003824//catalytic activity;GO:1901363//heterocyclic compound binding;GO:0043169//cation binding;GO:0005506//iron ion binding;GO:0…
	EVM0000276	0.04	0.12	-1.58496	0.451067	0.383192	K20661//cytochrome P450 family 714 subfamily A polypeptide 1	XP_031271574.1|4.2e-199|cytochrome P450 714A1-like [Pistacia vera]	GO:0016020//membrane;GO:0031224//intrinsic component of membrane;GO:0016021//integral component of membrane;GO:0110165//cellular anatomical entity;GO:0046906//tetrapyrrole binding;GO:0005506//iron ion binding;GO:0046914//transition metal ion binding;GO:0043167//ion binding;GO:1901363//heterocyclic compound binding;GO:0020037//heme binding;GO:0043169//cation binding;GO:0097159//organic cyclic comp…
	EVM0023453	10.65	5.32	1.00136	5.17694e-12	1.8868e-12	K00512//steroid 17alpha-monooxygenase / 17alpha-hydroxyprogesterone deacetylase [EC:1.14.14.19 1.14.14.32]+ko01100//Metabolic pathways;K00512//steroid 17alpha-monooxygenase / 17alpha-hydroxyprogesterone deacetylase [EC:1.14.14.19 1.14.14.32]+ko01100//Metabolic pathways;K00512//steroid 17alpha-monooxygenase / 17alpha-hydroxyprogesterone deacetylase [EC:1.14.14.19 1.14.14.32]+ko01100//Metabolic pat…	KZM89115.1|1.3e-239|hypothetical protein DCAR_026190 [Daucus carota subsp. sativus]	GO:0016020//membrane;GO:0031224//intrinsic component of membrane;GO:0016021//integral component of membrane;GO:0110165//cellular anatomical entity;GO:0020037//heme binding;GO:0005488//binding;GO:0016491//oxidoreductase activity;GO:0004497//monooxygenase activity;GO:0005506//iron ion binding;GO:0097159//organic cyclic compound binding;GO:1901363//heterocyclic compound binding;GO:0003824//catalytic…
	EVM0008376	28.89	53.4	-0.88627	2.74624e-40	4.98162e-41	K00512//steroid 17alpha-monooxygenase / 17alpha-hydroxyprogesterone deacetylase [EC:1.14.14.19 1.14.14.32]+ko01100//Metabolic pathways;K00512//steroid 17alpha-monooxygenase / 17alpha-hydroxyprogesterone deacetylase [EC:1.14.14.19 1.14.14.32]+ko01100//Metabolic pathways;K00512//steroid 17alpha-monooxygenase / 17alpha-hydroxyprogesterone deacetylase [EC:1.14.14.19 1.14.14.32]+ko01100//Metabolic pat…	XP_031265070.1|6.4e-186|premnaspirodiene oxygenase-like [Pistacia vera]	GO:0016021//integral component of membrane;GO:0031224//intrinsic component of membrane;GO:0110165//cellular anatomical entity;GO:0016020//membrane;GO:0097159//organic cyclic compound binding;GO:0046872//metal ion binding;GO:0043167//ion binding;GO:0016709//oxidoreductase activity, acting on paired donors, with incorporation or reduction of molecular oxygen, NAD(P)H as one donor, and incorporation…
	BGI_novel_G000845	1.62	7.94	-2.29315	1.58566e-32	3.31246e-33	K13260//isoflavone/4'-methoxyisoflavone 2'-hydroxylase [EC:1.14.14.90 1.14.14.89]+ko01110//Biosynthesis of secondary metabolites+ko00943//Isoflavonoid biosynthesis;K00512//steroid 17alpha-monooxygenase / 17alpha-hydroxyprogesterone deacetylase [EC:1.14.14.19 1.14.14.32]+ko01100//Metabolic pathways	NA	GO:0031224//intrinsic component of membrane;GO:0016021//integral component of membrane;GO:0016020//membrane;GO:0110165//cellular anatomical entity;GO:0097159//organic cyclic compound binding;GO:0043167//ion binding;GO:0005488//binding;GO:0020037//heme binding;GO:0046872//metal ion binding;GO:0016491//oxidoreductase activity;GO:0046914//transition metal ion binding;GO:1901363//heterocyclic compoun…
	EVM0006036	0.1	0.05	1	0.663841	0.615264	K07437//cytochrome P450 family 26 subfamily A+ko01100//Metabolic pathways	KAF3945128.1|3.4e-205|hypothetical protein CMV_028468 [Castanea mollissima]	GO:0055114//oxidation-reduction process;GO:0008202//steroid metabolic process;GO:0006629//lipid metabolic process;GO:0044238//primary metabolic process;GO:1901615//organic hydroxy compound metabolic process;GO:0008152//metabolic process;GO:0071704//organic substance metabolic process;GO:1901360//organic cyclic compound metabolic process;GO:0016125//sterol metabolic process;GO:0016021//integral co…
