# Supplementary material for: Strigolactones Might Regulate Ovule Development after Fertilization in Xanthoceras sorbifolium
Source: Int J Mol Sci. 2024 Mar 14;25(6):3276. doi: 10.3390/ijms25063276 (PMC10969979; doi:10.3390/ijms25063276)
Supplement: Supplementary file 1 [file ijms-25-03276-s001.zip › Table S2.xlsx]

## Sheet: Sheet1
Table S2. Gene IDs and descriptions for putative Xanthoceras homolog genes involved in strigolactone perception and signalling pathway.
	gene_id	FPKM_AD	FPKM_ND	diffexp_log2fc_ND-vs-AD	desc_kegg	desc_nr	desc_go
D14	EVM0018761	0.09	0	3.16993	K13699//abhydrolase domain-containing protein 5 [EC:2.3.1.51]	XP_031256778.1|2.6e-120|strigolactone esterase D14 [Pistacia vera]	GO:0003824//catalytic activity;GO:0016787//hydrolase activity;
	EVM0016131	919.2	219.69	2.06491	NA	KAE8731569.1|1.5e-87|putative strigolactone esterase DAD2 [Hibiscus syriacus]	GO:0048646//anatomical structure formation involved in morphogenesis;GO:0071310//cellular response to organic substance;GO:0007275//multicellular organism development;GO:1901700//response to oxygen-containing compound;GO:0016106//sesquiterpenoid biosynthetic process;GO:0070887//cellular response to chemical stimulus;GO:0044249//cellular biosynthetic process;GO:1901576//organic substance biosynthe…
	EVM0021522	1.04	10.93	-3.39364	NA	XP_031270628.1|1.3e-95|strigolactone esterase D14-like [Pistacia vera]	NA
	EVM0010622	225.42	9.55	4.56097	K08726//soluble epoxide hydrolase / lipid-phosphate phosphatase [EC:3.3.2.10 3.1.3.76]+ko04146//Peroxisome+ko00590//Arachidonic acid metabolism+ko01100//Metabolic pathways	XP_031270628.1|1.1e-136|strigolactone esterase D14-like [Pistacia vera]	GO:0006629//lipid metabolic process;GO:0010016//shoot system morphogenesis;GO:0009987//cellular process;GO:1901576//organic substance biosynthetic process;GO:0006714//sesquiterpenoid metabolic process;GO:0008299//isoprenoid biosynthetic process;GO:0044237//cellular metabolic process;GO:0008152//metabolic process;GO:0009058//biosynthetic process;GO:0048731//system development;GO:0071704//organic s…
	EVM0023764	25.39	17.61	0.527865	NA	OMP01827.1|3.5e-138|sigma factor sigB regulation protein rsbQ [Corchorus olitorius]	GO:0080167//response to karrikin;GO:0050896//response to stimulus;GO:0009628//response to abiotic stimulus;
MAX2	EVM0023678	104.31	19.4	2.42675	K10268//F-box and leucine-rich repeat protein 2/20	XP_031256037.1|5.1e-306|F-box/LRR-repeat MAX2 homolog A [Pistacia vera]	GO:0007275//multicellular organism development;GO:0009056//catabolic process;GO:0043632//modification-dependent macromolecule catabolic process;GO:0051179//localization;GO:0010817//regulation of hormone levels;GO:0009414//response to water deprivation;GO:1901575//organic substance catabolic process;GO:0080134//regulation of response to stress;GO:0006511//ubiquitin-dependent protein catabolic proc…
	EVM0002628	0.02	0	1	K10268//F-box and leucine-rich repeat protein 2/20;K14515//EIN3-binding F-box protein+ko04016//MAPK signaling pathway - plant+ko04075//Plant hormone signal transduction	XP_022777306.1|4.0e-287|F-box/LRR-repeat MAX2 homolog A-like [Durio zibethinus]	GO:0043632//modification-dependent macromolecule catabolic process;GO:0009056//catabolic process;GO:0044257//cellular protein catabolic process;GO:0008152//metabolic process;GO:0010498//proteasomal protein catabolic process;GO:0043170//macromolecule metabolic process;GO:1901575//organic substance catabolic process;GO:0006508//proteolysis;GO:0006464//cellular protein modification process;GO:190156…
	EVM0020331	0.02	0	1	K10268//F-box and leucine-rich repeat protein 2/20;K14515//EIN3-binding F-box protein+ko04016//MAPK signaling pathway - plant+ko04075//Plant hormone signal transduction	XP_022777306.1|4.0e-287|F-box/LRR-repeat MAX2 homolog A-like [Durio zibethinus]	GO:0009987//cellular process;GO:0044237//cellular metabolic process;GO:0019941//modification-dependent protein catabolic process;GO:0044265//cellular macromolecule catabolic process;GO:0006464//cellular protein modification process;GO:0051603//proteolysis involved in cellular protein catabolic process;GO:0032446//protein modification by small protein conjugation;GO:0044238//primary metabolic proc…
	EVM0007925	10.94	9.4	0.21888	K10268//F-box and leucine-rich repeat protein 2/20;K10268//F-box and leucine-rich repeat protein 2/20;K10268//F-box and leucine-rich repeat protein 2/20	XP_031285680.1|0.0e+00|F-box/LRR-repeat protein 4-like [Pistacia vera]	GO:0019538//protein metabolic process;GO:0044248//cellular catabolic process;GO:1901564//organonitrogen compound metabolic process;GO:0036211//protein modification process;GO:0010498//proteasomal protein catabolic process;GO:1901575//organic substance catabolic process;GO:0019941//modification-dependent protein catabolic process;GO:0044267//cellular protein metabolic process;GO:0006508//proteolys…
SMXL6/7/8	EVM0012767	14.07	11.24	0.32398	K03695//ATP-dependent Clp protease ATP-binding subunit ClpB;K03695//ATP-dependent Clp protease ATP-binding subunit ClpB	XP_006435748.1|0.0e+00|protein SMAX1-LIKE 8 [Citrus clementina]	GO:0008152//metabolic process;GO:0019538//protein metabolic process;GO:0071704//organic substance metabolic process;GO:1901564//organonitrogen compound metabolic process;GO:0044238//primary metabolic process;GO:0043170//macromolecule metabolic process;GO:0006807//nitrogen compound metabolic process;GO:0036094//small molecule binding;GO:1901363//heterocyclic compound binding;GO:0032559//adenyl rib…
	EVM0000315	29.15	5.91	2.30227	K03695//ATP-dependent Clp protease ATP-binding subunit ClpB;K03695//ATP-dependent Clp protease ATP-binding subunit ClpB;K03695//ATP-dependent Clp protease ATP-binding subunit ClpB	GAV66607.1|1.1e-244|AAA_2 domain-containing protein [Cephalotus follicularis]	GO:0044238//primary metabolic process;GO:0043170//macromolecule metabolic process;GO:0006807//nitrogen compound metabolic process;GO:0019538//protein metabolic process;GO:1901564//organonitrogen compound metabolic process;GO:0071704//organic substance metabolic process;GO:0008152//metabolic process;GO:0043168//anion binding;GO:0097159//organic cyclic compound binding;GO:0005488//binding;GO:190126…
	EVM0002706	179.41	16.54	3.43923	K03695//ATP-dependent Clp protease ATP-binding subunit ClpB;K03695//ATP-dependent Clp protease ATP-binding subunit ClpB	CBI15945.3|7.0e-229|unnamed protein product, partial [Vitis vinifera]	GO:0019538//protein metabolic process;GO:0006807//nitrogen compound metabolic process;GO:0008152//metabolic process;GO:0044238//primary metabolic process;GO:0043170//macromolecule metabolic process;GO:1901564//organonitrogen compound metabolic process;GO:0071704//organic substance metabolic process;GO:0036094//small molecule binding;GO:0032553//ribonucleotide binding;GO:0005488//binding;GO:003055…
	EVM0011208	16.67	1.7	3.29365	K03695//ATP-dependent Clp protease ATP-binding subunit ClpB	CBI15945.3|8.6e-227|unnamed protein product, partial [Vitis vinifera]	GO:1901564//organonitrogen compound metabolic process;GO:0008152//metabolic process;GO:0044238//primary metabolic process;GO:0006807//nitrogen compound metabolic process;GO:0043170//macromolecule metabolic process;GO:0071704//organic substance metabolic process;GO:0019538//protein metabolic process;GO:0032553//ribonucleotide binding;GO:0030554//adenyl nucleotide binding;GO:0003824//catalytic acti…
	BGI_novel_G001416	0.57	0.24	1.24793	K03695//ATP-dependent Clp protease ATP-binding subunit ClpB	NA	GO:0006807//nitrogen compound metabolic process;GO:0043170//macromolecule metabolic process;GO:0019538//protein metabolic process;GO:0071704//organic substance metabolic process;GO:0044238//primary metabolic process;GO:0008152//metabolic process;GO:1901564//organonitrogen compound metabolic process;
	EVM0012742	32.37	10.36	1.64363	K03695//ATP-dependent Clp protease ATP-binding subunit ClpB	GAY48450.1|0.0e+00|hypothetical protein CUMW_111730 [Citrus unshiu]	GO:0043170//macromolecule metabolic process;GO:1901564//organonitrogen compound metabolic process;GO:0044238//primary metabolic process;GO:0006807//nitrogen compound metabolic process;GO:0019538//protein metabolic process;GO:0071704//organic substance metabolic process;GO:0008152//metabolic process;GO:0003824//catalytic activity;GO:0016787//hydrolase activity;
