# Supplementary material for: Strigolactones Might Regulate Ovule Development after Fertilization in Xanthoceras sorbifolium
Source: Int J Mol Sci. 2024 Mar 14;25(6):3276. doi: 10.3390/ijms25063276 (PMC10969979; doi:10.3390/ijms25063276)
Supplement: Supplementary file 1 [file ijms-25-03276-s001.zip › Table S3.xlsx]

## Sheet: Sheet1
Table S3. Gene IDs and descriptions for the Xanthoceras homolog genes encoding invertase proteins.
	gene_id	FPKM_AD	FPKM_ND	diffexp_log2fc_ND-vs-AD	diffexp_possiondis_fdr_ND-vs-AD	diffexp_pvalue_ND-vs-AD	desc_kegg	desc_nr	desc_go
Cell Wall Invertase	EVM0002051	23.4	23.17	0.0142505	0.809999	0.776312	K01193//beta-fructofuranosidase [EC:3.2.1.26]+ko01100//Metabolic pathways+ko00052//Galactose metabolism+ko00500//Starch and sucrose metabolism	ASW25863.1|3.8e-283|beta-fructofuranosidase, insoluble isoenzyme CWINV1 [Litchi chinensis]	GO:0005975//carbohydrate metabolic process;GO:0008152//metabolic process;GO:0071704//organic substance metabolic process;GO:0044238//primary metabolic process;GO:0016787//hydrolase activity;GO:0003824//catalytic activity;GO:0004553//hydrolase activity, hydrolyzing O-glycosyl compounds;GO:0016798//hydrolase activity, acting on glycosyl bonds;
	EVM0002578	0.12	0.55	-2.1964	0.0127803	0.00816818	K01193//beta-fructofuranosidase [EC:3.2.1.26]+ko01100//Metabolic pathways+ko00052//Galactose metabolism+ko00500//Starch and sucrose metabolism	ASW25867.1|2.1e-270|beta-fructofuranosidase, insoluble isoenzyme CWINV5 [Litchi chinensis]	GO:0008152//metabolic process;GO:0071704//organic substance metabolic process;GO:0044238//primary metabolic process;GO:0005975//carbohydrate metabolic process;GO:0016798//hydrolase activity, acting on glycosyl bonds;GO:0003824//catalytic activity;GO:0016787//hydrolase activity;GO:0004553//hydrolase activity, hydrolyzing O-glycosyl compounds;
	EVM0012852	0.05	0	2.32193	0.994234	0.993488	K01193//beta-fructofuranosidase [EC:3.2.1.26]+ko01100//Metabolic pathways+ko00052//Galactose metabolism+ko00500//Starch and sucrose metabolism	ASW25867.1|2.1e-177|beta-fructofuranosidase, insoluble isoenzyme CWINV5 [Litchi chinensis]	GO:0071704//organic substance metabolic process;GO:0044238//primary metabolic process;GO:0008152//metabolic process;GO:0005975//carbohydrate metabolic process;GO:0004553//hydrolase activity, hydrolyzing O-glycosyl compounds;GO:0016787//hydrolase activity;GO:0003824//catalytic activity;GO:0016798//hydrolase activity, acting on glycosyl bonds;
	EVM0020702	0.04	0	2	0.563619	0.49351	K01193//beta-fructofuranosidase [EC:3.2.1.26]+ko01100//Metabolic pathways+ko00052//Galactose metabolism+ko00500//Starch and sucrose metabolism	AJW82911.1|3.2e-228|cell wall bound invertase [Dimocarpus longan]	GO:0044238//primary metabolic process;GO:0005975//carbohydrate metabolic process;GO:0071704//organic substance metabolic process;GO:0008152//metabolic process;GO:0003824//catalytic activity;GO:0016787//hydrolase activity;GO:0004553//hydrolase activity, hydrolyzing O-glycosyl compounds;GO:0016798//hydrolase activity, acting on glycosyl bonds;
	EVM0024187	8.78	15.3	-0.801239	3.93661e-15	1.27939e-15	K01193//beta-fructofuranosidase [EC:3.2.1.26]+ko01100//Metabolic pathways+ko00052//Galactose metabolism+ko00500//Starch and sucrose metabolism;K01193//beta-fructofuranosidase [EC:3.2.1.26]+ko01100//Metabolic pathways+ko00052//Galactose metabolism+ko00500//Starch and sucrose metabolism;K01193//beta-fructofuranosidase [EC:3.2.1.26]+ko01100//Metabolic pathways+ko00052//Galactose metabolism+ko00500//…	ASW25865.1|1.0e-285|beta-fructofuranosidase, insoluble isoenzyme CWINV3 [Litchi chinensis]	GO:0005975//carbohydrate metabolic process;GO:0008152//metabolic process;GO:0044238//primary metabolic process;GO:0071704//organic substance metabolic process;GO:0016798//hydrolase activity, acting on glycosyl bonds;GO:0004553//hydrolase activity, hydrolyzing O-glycosyl compounds;GO:0016787//hydrolase activity;GO:0003824//catalytic activity;
	EVM0004408	9.09	71.23	-2.97013	0	0	K01193//beta-fructofuranosidase [EC:3.2.1.26]+ko01100//Metabolic pathways+ko00052//Galactose metabolism+ko00500//Starch and sucrose metabolism;K01193//beta-fructofuranosidase [EC:3.2.1.26]+ko01100//Metabolic pathways+ko00052//Galactose metabolism+ko00500//Starch and sucrose metabolism;K01193//beta-fructofuranosidase [EC:3.2.1.26]+ko01100//Metabolic pathways+ko00052//Galactose metabolism+ko00500//…	ASW25864.1|2.8e-54|beta-fructofuranosidase, insoluble isoenzyme CWINV2 [Litchi chinensis]	GO:0005975//carbohydrate metabolic process;GO:0044238//primary metabolic process;GO:0008152//metabolic process;GO:0071704//organic substance metabolic process;GO:0016787//hydrolase activity;GO:0004553//hydrolase activity, hydrolyzing O-glycosyl compounds;GO:0003824//catalytic activity;GO:0016798//hydrolase activity, acting on glycosyl bonds;GO:0004564//beta-fructofuranosidase activity;
Vacuolar Invertase	EVM0014291	143.46	16.07	3.15821	0	0	K01193//beta-fructofuranosidase [EC:3.2.1.26]+ko01100//Metabolic pathways+ko00052//Galactose metabolism+ko00500//Starch and sucrose metabolism;K01193//beta-fructofuranosidase [EC:3.2.1.26]+ko01100//Metabolic pathways+ko00052//Galactose metabolism+ko00500//Starch and sucrose metabolism;K01193//beta-fructofuranosidase [EC:3.2.1.26]+ko01100//Metabolic pathways+ko00052//Galactose metabolism+ko00500//…	AKJ70978.1|2.4e-165|soluble acid invertase 2 [Dimocarpus longan]	GO:0071704//organic substance metabolic process;GO:0005975//carbohydrate metabolic process;GO:0044238//primary metabolic process;GO:0008152//metabolic process;GO:0110165//cellular anatomical entity;GO:0031224//intrinsic component of membrane;GO:0016020//membrane;GO:0016021//integral component of membrane;GO:0004564//beta-fructofuranosidase activity;GO:0016798//hydrolase activity, acting on glycos…
	EVM0018616	221.11	26.09	3.0832	0	0	K01193//beta-fructofuranosidase [EC:3.2.1.26]+ko01100//Metabolic pathways+ko00052//Galactose metabolism+ko00500//Starch and sucrose metabolism	AJW82912.1|0.0e+00|acid invertase [Dimocarpus longan]	GO:0008152//metabolic process;GO:0005975//carbohydrate metabolic process;GO:0071704//organic substance metabolic process;GO:0044238//primary metabolic process;GO:0110165//cellular anatomical entity;GO:0016021//integral component of membrane;GO:0016020//membrane;GO:0031224//intrinsic component of membrane;GO:0003824//catalytic activity;GO:0004564//beta-fructofuranosidase activity;GO:0016798//hydro…
Alkaline/neutral Invertase	EVM0003140	14.32	11.88	0.269497	0.00160432	0.000939514	K02986//small subunit ribosomal protein S4+ko03010//Ribosome;K02986//small subunit ribosomal protein S4+ko03010//Ribosome	XP_021605465.1|4.7e-92|probable alkaline/neutral invertase D [Manihot esculenta]	GO:0003824//catalytic activity;GO:0140103//catalytic activity, acting on a glycoprotein;GO:0016798//hydrolase activity, acting on glycosyl bonds;GO:0004553//hydrolase activity, hydrolyzing O-glycosyl compounds;GO:0033926//glycopeptide alpha-N-acetylgalactosaminidase activity;GO:0140096//catalytic activity, acting on a protein;GO:0016787//hydrolase activity;
	EVM0019115	38.78	59.46	-0.616607	2.34946e-24	5.88026e-25	K02986//small subunit ribosomal protein S4+ko03010//Ribosome	XP_015388500.1|2.1e-294|probable alkaline/neutral invertase B isoform X1 [Citrus sinensis]	GO:0046352//disaccharide catabolic process;GO:0009311//oligosaccharide metabolic process;GO:0005975//carbohydrate metabolic process;GO:0005987//sucrose catabolic process;GO:0009987//cellular process;GO:0044262//cellular carbohydrate metabolic process;GO:0016052//carbohydrate catabolic process;GO:0044237//cellular metabolic process;GO:0008152//metabolic process;GO:0044248//cellular catabolic proce…
	EVM0019272	0	0	NA	NA	NA	K02986//small subunit ribosomal protein S4+ko03010//Ribosome	XP_031283177.1|8.1e-299|probable alkaline/neutral invertase B [Pistacia vera]	GO:0009313//oligosaccharide catabolic process;GO:0044275//cellular carbohydrate catabolic process;GO:0071704//organic substance metabolic process;GO:0009056//catabolic process;GO:0016052//carbohydrate catabolic process;GO:0009311//oligosaccharide metabolic process;GO:0044237//cellular metabolic process;GO:0044238//primary metabolic process;GO:0046352//disaccharide catabolic process;GO:0005987//su…
	EVM0012770	14	12.27	0.190292	0.0529849	0.0369108	K02986//small subunit ribosomal protein S4+ko03010//Ribosome	XP_031270616.1|2.5e-192|alkaline/neutral invertase E, chloroplastic-like [Pistacia vera]	GO:0005982//starch metabolic process;GO:0008152//metabolic process;GO:0009791//post-embryonic development;GO:0061458//reproductive system development;GO:0009311//oligosaccharide metabolic process;GO:0009793//embryo development ending in seed dormancy;GO:0044248//cellular catabolic process;GO:0005975//carbohydrate metabolic process;GO:0048825//cotyledon development;GO:0005976//polysaccharide metab…
	EVM0010105	32.13	14.29	1.16892	2.03745e-47	3.25268e-48	K02986//small subunit ribosomal protein S4+ko03010//Ribosome;K02986//small subunit ribosomal protein S4+ko03010//Ribosome;K02986//small subunit ribosomal protein S4+ko03010//Ribosome	KAF2318365.1|1.6e-230|hypothetical protein GH714_006052 [Hevea brasiliensis]	GO:1901575//organic substance catabolic process;GO:0016052//carbohydrate catabolic process;GO:0046352//disaccharide catabolic process;GO:0044248//cellular catabolic process;GO:0009987//cellular process;GO:0044238//primary metabolic process;GO:0044275//cellular carbohydrate catabolic process;GO:0009056//catabolic process;GO:0009313//oligosaccharide catabolic process;GO:0044262//cellular carbohydra…
	EVM0013639	21.71	12.32	0.817357	2.78087e-18	8.18258e-19	K02986//small subunit ribosomal protein S4+ko03010//Ribosome	AJW82915.1|0.0e+00|alkaline/neutral invertase [Dimocarpus longan]	GO:0044248//cellular catabolic process;GO:0044262//cellular carbohydrate metabolic process;GO:0044237//cellular metabolic process;GO:0009311//oligosaccharide metabolic process;GO:0046352//disaccharide catabolic process;GO:0044238//primary metabolic process;GO:0008152//metabolic process;GO:0005975//carbohydrate metabolic process;GO:0016052//carbohydrate catabolic process;GO:0044275//cellular carbo…
	EVM0006730	42.47	12.81	1.72917	2.63841e-70	3.1412e-71	K02986//small subunit ribosomal protein S4+ko03010//Ribosome;K02986//small subunit ribosomal protein S4+ko03010//Ribosome	AJW82914.1|0.0e+00|alkaline/neutral invertase [Dimocarpus longan]	GO:0044262//cellular carbohydrate metabolic process;GO:0009987//cellular process;GO:0008152//metabolic process;GO:1901575//organic substance catabolic process;GO:0005975//carbohydrate metabolic process;GO:0044237//cellular metabolic process;GO:0044248//cellular catabolic process;GO:0071704//organic substance metabolic process;GO:0005984//disaccharide metabolic process;GO:0044238//primary metaboli…
	EVM0007087	15.34	13.89	0.143252	0.13999	0.104393	K02986//small subunit ribosomal protein S4+ko03010//Ribosome;K02986//small subunit ribosomal protein S4+ko03010//Ribosome	XP_006473178.1|0.0e+00|probable alkaline/neutral invertase D [Citrus sinensis]	GO:0003824//catalytic activity;GO:0140103//catalytic activity, acting on a glycoprotein;GO:0016787//hydrolase activity;GO:0004553//hydrolase activity, hydrolyzing O-glycosyl compounds;GO:0140096//catalytic activity, acting on a protein;GO:0033926//glycopeptide alpha-N-acetylgalactosaminidase activity;GO:0016798//hydrolase activity, acting on glycosyl bonds;
